# Supplementary material for: Screening, Characterization and Mutagenesis Breeding of Monascus Isolates with High Esterification Activity
Source: Foods. 2025 Nov 18;14(22):3949. doi: 10.3390/foods14223949 (PMC12651809; doi:10.3390/foods14223949)
Supplement: Supplementary file 1 [file foods-14-03949-s001.zip]

Archive with 1 entries (1 files):
- foods-3918342-supplementary.docx
